# Supplementary material for: Comparative Genomic and Mitochondrial Phylogenetic Relationships of Ovulidae (Mollusca: Gastropoda) Along the Chinese Coast
Source: Ecol Evol. 2025 Apr 9;15(4):e71224. doi: 10.1002/ece3.71224 (PMC11981875; doi:10.1002/ece3.71224)
Supplement: Supplementary file 2 — Table S1. The best‐fit model of nucleotide substitution. [file ECE3-15-e71224-s001.xlsx]

## Sheet: Sheet1
Supplementary Table.1 The best-fit model of nucleotide substitution
Gene	Codon	BI		ML
		13PCGs+2rrna	13PCGs	13PCGs+2rrna	13PCGs
atp6	1	GTR+F+I+G4	GTR+F+I+G4	TIM+F+I+G4	TN+F+I+G4
	2	GTR+F+G4	GTR+F+G4	TVM+F+G4	TVM+F+I+G4
	3	GTR+F+I+G4	GTR+F+I+G4	TIM+F+R4	TIM+F+R4
atp8	1	GTR+F+I+G4	GTR+F+I+G4	TIM+F+I+G4	TN+F+I+G4
	2	GTR+F+I+G4	GTR+F+I+G4	GTR+F+R3	GTR+F+R3
	3	HKY+F+I+G4	GTR+F+I+G4	HKY+F+I+G4	HKY+F+I+G4
cox1	1	GTR+F+I+G4	GTR+F+G4	GTR+F+I+G4	GTR+F+I+G4
	2	GTR+F+I+G4	GTR+F+I+G4	GTR+F+R2	GTR+F+R2
	3	GTR+F+I+G4	GTR+F+I+G4	TIM3+F+R3	TIM3+F+R3
cox2	1	GTR+F+I+G4	GTR+F+G4	GTR+F+I+G4	GTR+F+I+G4
	2	GTR+F+I+G4	GTR+F+I+G4	TVM+F+I	TVM+F+I
	3	GTR+F+I+G4	GTR+F+I+G4	TIM3+F+R3	TIM3+F+R3
cox3	1	GTR+F+I+G4	GTR+F+I+G4	GTR+F+I+G4	GTR+F+I+G4
	2	GTR+F+I+G4	GTR+F+I+G4	TVM+F+I+G4	TVM+F+I+G4
	3	GTR+F+I+G4	GTR+F+I+G4	TIM+F+R4	TIM+F+R4
cytb	1	GTR+F+I+G4	GTR+F+I+G4	TIM2+F+I+G4	TIM2+F+I+G4
	2	GTR+F+I+G4	GTR+F+I+G4	TVM+F+I+G4	TVM+F+I+G4
	3	HKY+F+I+G4	GTR+F+I+G4	TIM+F+R4	TIM+F+R4
nad1	1	GTR+F+I+G4	GTR+F+I+G4	TN+F+R3	TN+F+R2
	2	GTR+F+G4	GTR+F+G4	GTR+F+R2	GTR+F+R2
	3	HKY+F+I+G4	HKY+F+I+G4	TIM+F+R3	TIM+F+R3
nad2	1	GTR+F+I+G4	HKY+F+I+G4	TIM+F+R3	TIM+F+R3
	2	GTR+F+I+G4	GTR+F+I+G4	GTR+F+I+G4	GTR+F+I+G4
	3	GTR+F+I+G4	GTR+F+I+G4	TIM+F+ASC+R3	TIM+F+ASC+R3
nad3	1	GTR+F+I+G4	GTR+F+I+G4	TN+F+R3	TIM+F+I+G4
	2	GTR+F+G4	GTR+F+G4	TVM+F+I+G4	TVM+F+I+G4
	3	GTR+F+I+G4	GTR+F+I+G4	TIM+F+R4	TIM+F+R4
nad4L	1	GTR+F+I+G4	GTR+F+I+G4	TIM+F+I+G4	TIM+F+I+G4
	2	GTR+F+G4	GTR+F+G4	TVM+F+G4	TVM+F+I+G4
	3	HKY+F+I+G4	GTR+F+I+G4	K3Pu+F+I+G4	TIM+F+R3
nad4	1	GTR+F+I+G4	GTR+F+I+G4	TIM3+F+I+G4	TIM3+F+R4
	2	GTR+F+I+G4	GTR+F+I+G4	GTR+F+R3	GTR+F+R3
	3	GTR+F+I+G4	GTR+F+I+G4	GTR+F+ASC+R4	GTR+F+ASC+R4
nad5	1	GTR+F+I+G4	GTR+F+I+G4	TIM+F+I+G4	TN+F+I+G4
	2	GTR+F+I+G4	GTR+F+I+G4	GTR+F+I+G4	GTR+F+I+G4
	3	GTR+F+I+G4	GTR+F+I+G4	GTR+F+R3	TIM+F+R3
nad6	1	GTR+F+I+G4	GTR+F+I+G4	TIM3+F+I+G4	TIM3+F+R4
	2	GTR+F+I+G4	GTR+F+I+G4	GTR+F+R3	GTR+F+R3
	3	GTR+F+G4	GTR+F+I+G4	TIM3+F+G4	TIM3+F+G4
rrnS	-	GTR+F+I+G4	-	GTR+F+R4
rrnL	-	HKY+F+I+G4	-	GTR+F+R4
